# Supplementary material for: Light Photo Treatment at 405 nm Can Effectively Kill Leishmania Parasites
Source: Microorganisms. 2026 May 16;14(5):1135. doi: 10.3390/microorganisms14051135 (PMC13209302; doi:10.3390/microorganisms14051135)
Supplement: Supplementary file 1 [file microorganisms-14-01135-s001.zip]

Archive with 1 entries (1 files):
- microorganisms-4204300-supplementary.pdf
